# Supplementary material for: Targeted Sequencing of Cancer-Related Genes in Colorectal Cancer Using Next-Generation Sequencing
Source: PLoS One. 2013 May 21;8(5):e64271. doi: 10.1371/journal.pone.0064271 (PMC3660257; doi:10.1371/journal.pone.0064271)
Supplement: Table S2 — Coverage information. (XLSX) [file pone.0064271.s003.xlsx]

## Sheet: T_CC_cov_info
sample	09-128-N	09-128-T	09-129-N	09-129-T	09-287-N	09-287-T	09-29-N	09-29-T	09-297-N	09-297-T	09-3-N	09-3-T	09-302-N	09-302-T	09-321-N	09-321-T	09-341-N	09-341-T	09-42-N	09-42-T	09-422-N	09-422-T	09-426-N	09-426-T	09-511-N	09-511-T	09-664-N	09-664-T	09-687-N	09-687-T	09-8-N	09-8-T	09-842-N	09-842-T	09-856-N	09-856-T	09-859-N	09-859-T	09-882-N	09-882-T	09-9-N	09-9-T	10-102-N	10-102-T	10-115-N	10-115-T	10-124-N	10-124-T	10-136-N
target_count	10313	10313	10313	10313	10313	10313	10313	10313	10313	10313	10313	10313	10313	10313	10313	10313	10313	10313	10313	10313	10313	10313	10313	10313	10313	10313	10313	10313	10313	10313	10313	10313	10313	10313	10313	10313	10313	10313	10313	10313	10313	10313	10313	10313	10313	10313	10313	10313	10313
target_total_length	1237560	1237560	1237560	1237560	1237560	1237560	1237560	1237560	1237560	1237560	1237560	1237560	1237560	1237560	1237560	1237560	1237560	1237560	1237560	1237560	1237560	1237560	1237560	1237560	1237560	1237560	1237560	1237560	1237560	1237560	1237560	1237560	1237560	1237560	1237560	1237560	1237560	1237560	1237560	1237560	1237560	1237560	1237560	1237560	1237560	1237560	1237560	1237560	1237560
sequence_total_read	6344918	7161010	13574994	9953838	13633216	13657918	6455070	7031028	13087244	26847680	5288198	5624744	16040622	15632558	12059032	17731004	13369754	16315046	7073296	6108028	12039046	12931008	10644654	12155800	10534022	11032130	12712516	10139400	6917438	10209824	5235356	6969472	8522200	8722186	9195574	6267520	8349890	10237910	8894816	13429678	5695424	6484108	10303306	7588248	6828314	9682776	8871170	10294908	12425990
sequence_total_base	437799342	494109690	936674586	686814822	940691904	942396342	445399830	485140932	903019836	1852489920	364885662	388107336	1106802918	1078646502	832073208	1223439276	922513026	1125738174	488057424	421453932	830694174	892239552	734481126	838750200	726847518	761216970	877163604	699618600	498055536	735107328	361239564	480893568	613598400	627997392	662081328	451261440	601192080	737129520	640426752	966936816	392984256	447403452	741838032	546353856	491638608	697159872	638724240	741233376	857393310
genome_aligned_read_random	5977114	6839288	13110538	9630275	13099591	13142557	6152040	6763673	12622563	25838901	4995293	5348034	15523567	14979611	11590966	17137767	12880219	15709435	6719322	5855549	11545007	12285361	10194710	11663339	10163540	10692521	12202101	9691837	6467402	9333364	4895550	6681038	7985090	8122597	8633544	5778186	7784760	9533963	8235275	12458935	5433590	6198310	9579250	6998084	6248554	9026606	8433794	9723401	11926007
genome_aligned_base_random	412388430	471874017	904547064	664432782	903794574	906758781	424457765	466656544	870879731	1782714375	344647123	368984785	1071038025	1033504081	799712239	1182414793	888661510	1083862893	463595321	404001344	796547337	847632083	703385117	804714495	701236920	737733336	841883500	668688542	465620484	671943110	337764831	460954593	574882872	584781225	621569286	416001762	560463138	686400290	592900635	896977836	374887691	427650993	689651975	503822252	449866826	649868638	607189495	700032439	822833906
genome_aligned_read_unique	5830991	6680325	12813602	9414876	12795200	12842427	6012008	6618449	12328408	25252660	4879077	5224066	15157991	14622738	11315614	16751035	12575321	15321430	6554498	5722267	11256370	12017691	9971541	11409101	9940009	10453266	11934800	9478400	6284266	9048089	4768970	6515999	7766710	7899408	8414683	5626933	7578980	9304053	8011669	12119590	5298690	6054947	9326494	6821109	6077400	8801028	8228791	9473464	11648223
genome_aligned_base_unique	402308297	460907940	884063211	649573606	882796564	886054812	414797588	456638171	850587770	1742273981	336630038	360432645	1045818812	1008885770	780717339	1155735840	867628772	1057096875	452224856	394806831	776635465	829166929	687989335	787175410	685816093	721228127	823442898	653963940	452436925	651407094	329032729	449569279	559162850	568715052	605814240	405113364	545649467	669849515	576803614	872549530	365581482	417760891	671457193	491082825	437545878	633630289	592432079	682040949	803670425
target_aligned_read_random	2494162	2808170	4923051	3819584	5014781	4946199	2544542	2794229	4946332	8562302	2011903	2065211	5961639	5697216	4651871	6756612	5333820	6197235	2740622	2491214	5451033	6034595	4884448	5547352	5284044	5307668	5709686	5027803	2238443	2678612	1945166	2695384	2438478	2234695	2648335	1892856	2558321	3175437	2808691	3899471	2088121	2410920	2524714	1900187	2037615	3166372	2612497	2785374	5534801
target_aligned_base_random	157027404	176860487	310674659	241451158	316215811	312264411	160321225	176287588	312500679	538418881	126567486	130155560	376111886	360124448	293401364	426893951	336817718	391508612	172830694	156843598	348017233	385786673	310698880	352263959	335609660	336728848	362850312	317668695	146548386	176579572	122228995	169746226	159520611	145988186	173265374	123997952	167503709	205694143	184119561	254946033	131312479	152053577	165110293	124406631	134557249	206541656	170864591	182340034	352190327
target_aligned_read_unique	2488737	2802253	4912807	3811258	5004048	4934505	2538403	2787240	4935345	8543114	2007391	2060564	5947644	5683745	4640793	6743162	5321499	6182135	2734344	2485684	5436729	6018168	4872056	5532807	5270792	5294189	5696364	5015600	2234234	2672425	1940750	2689610	2433714	2230560	2643802	1888685	2552986	3169985	2803119	3892194	2083549	2405055	2520176	1896621	2032951	3160220	2607700	2780184	5519945
target_aligned_base_unique	156692376	176496063	310036449	240932126	315546615	311528783	159941636	175856703	311812963	537210075	126283979	129863613	375238641	359284952	292714066	426057582	336047730	390562869	172439544	156498392	347115036	384750918	309919927	351348573	334780453	335886921	362009776	316903788	146275052	176171935	121949778	169382235	159212827	145722727	172975038	123725168	167153459	205339963	183757056	254476044	131024249	151682383	164817758	124177053	134247603	206143298	170555734	182004744	351257232
total_coverage(X)	126.88	142.91	251.04	195.1	255.52	252.32	129.55	142.45	252.51	435.06	102.27	105.17	303.91	291	237.08	344.95	272.16	316.36	139.65	126.74	281.21	311.73	251.06	284.64	271.19	272.09	293.2	256.69	118.42	142.68	98.77	137.16	128.9	117.96	140.01	100.2	135.35	166.21	148.78	206.01	106.11	122.87	133.42	100.53	108.73	166.89	138.07	147.34	284.58
genome_aligned_pct_base(genome_random/raw)	94.2	95.5	96.57	96.74	96.08	96.22	95.3	96.19	96.44	96.23	94.45	95.07	96.77	95.81	96.11	96.65	96.33	96.28	94.99	95.86	95.89	95	95.77	95.94	96.48	96.91	95.98	95.58	93.49	91.41	93.5	95.85	93.69	93.12	93.88	92.19	93.23	93.12	92.58	92.76	95.4	95.59	92.97	92.22	91.5	93.22	95.06	94.44	95.97
target_aligned_pct_read(target_random/raw)	39.31	39.21	36.27	38.37	36.78	36.21	39.42	39.74	37.8	31.89	38.05	36.72	37.17	36.44	38.58	38.11	39.89	37.98	38.75	40.79	45.28	46.67	45.89	45.64	50.16	48.11	44.91	49.59	32.36	26.24	37.15	38.67	28.61	25.62	28.8	30.2	30.64	31.02	31.58	29.04	36.66	37.18	24.5	25.04	29.84	32.7	29.45	27.06	44.54
target_aligned_pct_base(target_random/raw)	35.87	35.79	33.17	35.16	33.62	33.14	35.99	36.34	34.61	29.06	34.69	33.54	33.98	33.39	35.26	34.89	36.51	34.78	35.41	37.21	41.89	43.24	42.3	42	46.17	44.24	41.37	45.41	29.42	24.02	33.84	35.3	26	23.25	26.17	27.48	27.86	27.9	28.75	26.37	33.41	33.99	22.26	22.77	27.37	29.63	26.75	24.6	41.08
target_aligned_pct_read(target_random/genome_random)	41.73	41.06	37.55	39.66	38.28	37.63	41.36	41.31	39.19	33.14	40.28	38.62	38.4	38.03	40.13	39.43	41.41	39.45	40.79	42.54	47.22	49.12	47.91	47.56	51.99	49.64	46.79	51.88	34.61	28.7	39.73	40.34	30.54	27.51	30.67	32.76	32.86	33.31	34.11	31.3	38.43	38.9	26.36	27.15	32.61	35.08	30.98	28.65	46.41
target_aligned_pct_base(target_random/genome_random)	38.08	37.48	34.35	36.34	34.99	34.44	37.77	37.78	35.88	30.2	36.72	35.27	35.12	34.84	36.69	36.1	37.9	36.12	37.28	38.82	43.69	45.51	44.17	43.78	47.86	45.64	43.1	47.51	31.47	26.28	36.19	36.82	27.75	24.96	27.88	29.81	29.89	29.97	31.05	28.42	35.03	35.56	23.94	24.69	29.91	31.78	28.14	26.05	42.8
target_aligned_pct_read(target_unique/genome_unique)	42.68	41.95	38.34	40.48	39.11	38.42	42.22	42.11	40.03	33.83	41.14	39.44	39.24	38.87	41.01	40.26	42.32	40.35	41.72	43.44	48.3	50.08	48.86	48.49	53.03	50.65	47.73	52.92	35.55	29.54	40.7	41.28	31.34	28.24	31.42	33.57	33.69	34.07	34.99	32.11	39.32	39.72	27.02	27.81	33.45	35.91	31.69	29.35	47.39
target_aligned_pct_base(target_unique/genome_unique)	38.95	38.29	35.07	37.09	35.74	35.16	38.56	38.51	36.66	30.83	37.51	36.03	35.88	35.61	37.49	36.86	38.73	36.95	38.13	39.64	44.69	46.4	45.05	44.63	48.81	46.57	43.96	48.46	32.33	27.04	37.06	37.68	28.47	25.62	28.55	30.54	30.63	30.65	31.86	29.16	35.84	36.31	24.55	25.29	30.68	32.53	28.79	26.69	43.71
coverage1	96.33	97.17	97.29	98.26	97.92	97.72	96.7	96.76	97.84	98.63	95.62	95.66	98.34	98.36	98.07	98.63	97.8	98.57	96.22	96.18	98.51	98.91	98.73	99	98.79	98.97	98.84	98.5	99.32	99.16	95.81	96.75	98.64	98.58	98.82	98.96	98.69	98.99	98.93	98.64	96.94	96.29	98.43	98.13	98.75	98.34	98.73	98.81	99.07
coverage1X	93.65	94.68	95.25	96.3	96.14	95.83	93.93	94.28	96.03	97.37	92.46	92.58	96.7	96.64	96.05	97.3	95.55	97.01	93.4	93.26	96.79	97.55	97.22	97.73	97.43	97.64	97.54	96.91	98.34	98.04	92.46	94.33	97.26	97.21	97.41	97.7	97.45	97.8	97.8	97.47	94.15	93.49	96.58	96.41	97.41	96.82	97.55	97.8	97.79
coverage2X	90.11	91.47	92.86	93.84	94.03	93.62	90.69	91.23	93.89	95.76	88.56	88.78	94.7	94.63	93.69	95.69	92.93	95.24	89.99	89.65	94.68	95.99	95.49	96.27	95.68	96.05	95.73	94.87	97.27	96.84	88.63	91.29	95.85	95.67	95.78	96.21	95.97	96.59	96.66	96.24	90.69	89.87	94.74	94.44	95.93	95.17	96.08	96.74	96.24
coverage3X	87.61	89.07	90.84	91.89	92.32	91.84	88.16	88.92	92.02	94.42	85.9	85.99	93.14	92.8	91.86	94.24	91.08	93.77	87.54	87.14	93.02	94.65	93.93	95.04	94.17	94.7	94.18	93.25	96.2	95.77	85.92	89.14	94.59	94.47	94.53	95.05	94.66	95.59	95.61	95.24	88.3	87.38	93.24	92.72	94.67	93.68	94.97	95.8	94.92
coverage4X	85.64	87.24	89.24	90.28	90.78	90.35	86.21	87.09	90.45	93.28	83.85	83.98	91.9	91.36	90.37	92.99	89.51	92.45	85.66	85.24	91.64	93.51	92.58	93.9	92.82	93.52	92.89	91.91	95.33	94.81	83.8	87.32	93.42	93.39	93.5	94.02	93.63	94.69	94.78	94.39	86.46	85.4	91.99	91.32	93.54	92.54	94	94.99	93.82
coverage5X	84.08	85.72	87.84	88.95	89.39	88.98	84.6	85.54	89.15	92.27	82.15	82.31	90.68	90.25	89.12	91.91	88.13	91.36	84.15	83.59	90.38	92.53	91.44	92.84	91.68	92.49	91.76	90.73	94.49	93.93	82.04	85.82	92.33	92.49	92.58	93.1	92.61	93.81	93.94	93.62	84.85	83.78	90.81	90.02	92.45	91.57	93.08	94.13	92.78
coverage6X	82.69	84.46	86.66	87.82	88.24	87.9	83.21	84.19	87.99	91.4	80.72	80.84	89.64	89.23	87.97	90.98	86.99	90.42	82.78	82.24	89.28	91.62	90.37	91.93	90.69	91.5	90.72	89.61	93.77	93.08	80.54	84.54	91.45	91.66	91.65	92.26	91.72	93.03	93.14	92.85	83.51	82.49	89.73	88.92	91.55	90.69	92.23	93.41	91.77
coverage7X	81.57	83.31	85.59	86.81	87.27	86.93	81.94	83.01	86.95	90.58	79.5	79.58	88.68	88.24	86.93	90.19	85.99	89.53	81.67	81.07	88.28	90.72	89.43	91.08	89.79	90.57	89.72	88.6	93.12	92.32	79.21	83.39	90.66	90.83	90.79	91.45	90.93	92.33	92.38	92.19	82.25	81.26	88.85	87.91	90.63	89.87	91.44	92.67	90.93
coverage8X	80.55	82.26	84.66	85.87	86.34	86.03	80.89	81.97	85.97	89.84	78.4	78.48	87.82	87.33	86.01	89.42	85.07	88.7	80.61	80.03	87.38	89.88	88.59	90.27	88.95	89.75	88.81	87.6	92.44	91.59	78.09	82.41	89.93	90.09	90.04	90.71	90.2	91.6	91.7	91.55	81.13	80.25	88.04	87.01	89.88	89.09	90.7	92.02	90.15
coverage9X	79.59	81.33	83.77	85.1	85.47	85.24	79.96	81.03	85.12	89.15	77.44	77.51	87.05	86.51	85.18	88.66	84.27	87.93	79.74	79.04	86.57	89.12	87.81	89.53	88.23	88.97	87.99	86.74	91.82	90.9	77.11	81.48	89.2	89.41	89.29	90.01	89.51	90.93	91.11	90.99	80.09	79.3	87.33	86.23	89.18	88.44	90.02	91.41	89.42
coverage10X	78.73	80.46	83.01	84.35	84.68	84.53	79.14	80.22	84.35	88.53	76.58	76.62	86.32	85.84	84.41	87.99	83.53	87.2	78.95	78.2	85.79	88.44	87.08	88.87	87.52	88.25	87.2	85.96	91.25	90.26	76.2	80.62	88.53	88.75	88.63	89.35	88.82	90.3	90.56	90.44	79.12	78.4	86.64	85.51	88.52	87.81	89.41	90.81	88.77
coverage11X	77.94	79.69	82.28	83.65	83.96	83.83	78.36	79.4	83.63	87.95	75.78	75.82	85.66	85.19	83.72	87.37	82.87	86.55	78.19	77.45	85.11	87.81	86.39	88.25	86.84	87.61	86.5	85.26	90.71	89.65	75.4	79.76	87.92	88.12	88	88.72	88.18	89.67	90.04	89.92	78.25	77.56	85.97	84.84	87.9	87.22	88.82	90.25	88.11
coverage12X	77.2	78.95	81.65	82.99	83.31	83.18	77.67	78.67	82.98	87.41	75.01	75.07	85.03	84.6	83.09	86.78	82.27	85.96	77.45	76.72	84.47	87.25	85.75	87.65	86.19	86.98	85.85	84.6	90.17	89.06	74.69	78.98	87.35	87.5	87.38	88.11	87.6	89.13	89.54	89.42	77.49	76.78	85.34	84.21	87.3	86.61	88.26	89.74	87.47
coverage13X	76.5	78.25	81.04	82.37	82.73	82.56	76.97	77.98	82.39	86.92	74.3	74.4	84.47	84.05	82.48	86.23	81.71	85.41	76.78	76.08	83.87	86.7	85.13	87.07	85.58	86.42	85.25	83.97	89.65	88.51	74.04	78.25	86.78	86.94	86.79	87.52	87.06	88.63	89.02	88.91	76.81	76.06	84.77	83.59	86.76	86.06	87.74	89.26	86.83
coverage14X	75.89	77.61	80.46	81.8	82.19	81.96	76.38	77.32	81.82	86.43	73.65	73.76	83.94	83.51	81.92	85.71	81.17	84.9	76.16	75.45	83.28	86.13	84.55	86.51	85.03	85.93	84.7	83.37	89.15	87.99	73.42	77.57	86.27	86.4	86.25	86.96	86.51	88.13	88.56	88.46	76.16	75.41	84.23	83.01	86.21	85.54	87.25	88.81	86.23
coverage15X	75.31	77	79.92	81.27	81.66	81.42	75.83	76.7	81.29	85.96	73	73.16	83.44	83.02	81.4	85.22	80.67	84.42	75.58	74.84	82.75	85.6	83.99	85.94	84.5	85.42	84.19	82.84	88.69	87.47	72.8	76.97	85.76	85.86	85.73	86.44	86.01	87.67	88.07	88.02	75.54	74.85	83.67	82.45	85.67	85.04	86.74	88.38	85.69
coverage16X	74.76	76.46	79.4	80.76	81.17	80.91	75.3	76.13	80.82	85.55	72.4	72.64	82.96	82.58	80.9	84.74	80.16	83.94	75.02	74.31	82.25	85.09	83.45	85.42	84.01	84.95	83.7	82.34	88.22	86.99	72.24	76.42	85.28	85.33	85.25	85.94	85.55	87.21	87.62	87.58	74.95	74.35	83.14	81.9	85.16	84.6	86.24	87.92	85.21
coverage17X	74.25	75.95	78.91	80.25	80.68	80.4	74.78	75.62	80.35	85.12	71.8	72.11	82.51	82.14	80.39	84.27	79.7	83.52	74.5	73.83	81.76	84.64	82.92	84.91	83.54	84.45	83.24	81.83	87.77	86.51	71.7	75.88	84.81	84.81	84.79	85.47	85.09	86.77	87.19	87.17	74.39	73.86	82.66	81.38	84.67	84.18	85.76	87.46	84.73
coverage18X	73.77	75.47	78.44	79.74	80.21	79.92	74.3	75.13	79.89	84.73	71.25	71.59	82.08	81.73	79.95	83.84	79.25	83.1	74.01	73.36	81.31	84.19	82.44	84.45	83.06	84	82.79	81.34	87.35	86.04	71.18	75.38	84.34	84.31	84.31	85.01	84.65	86.33	86.73	86.79	73.87	73.38	82.21	80.86	84.17	83.78	85.31	87.04	84.28
coverage19X	73.35	75	77.99	79.24	79.78	79.45	73.86	74.66	79.44	84.32	70.72	71.09	81.68	81.31	79.51	83.42	78.8	82.69	73.52	72.93	80.84	83.73	81.99	84.01	82.62	83.57	82.37	80.88	86.94	85.58	70.67	74.89	83.89	83.84	83.87	84.58	84.22	85.9	86.32	86.43	73.38	72.91	81.78	80.36	83.73	83.39	84.88	86.64	83.85
coverage20X	72.93	74.54	77.56	78.79	79.37	79	73.43	74.23	79	83.95	70.22	70.62	81.28	80.89	79.08	83.03	78.37	82.3	73.05	72.5	80.42	83.3	81.55	83.58	82.18	83.15	81.95	80.43	86.56	85.17	70.19	74.42	83.43	83.37	83.47	84.12	83.8	85.49	85.93	86.07	72.92	72.46	81.37	79.83	83.28	83.01	84.46	86.26	83.43
coverage21X	72.5	74.11	77.16	78.32	78.98	78.58	73.01	73.83	78.57	83.58	69.74	70.18	80.89	80.49	78.7	82.67	77.97	81.91	72.63	72.09	79.98	82.9	81.13	83.17	81.76	82.75	81.58	79.99	86.19	84.76	69.72	74.01	83	82.92	83.08	83.67	83.4	85.09	85.58	85.72	72.49	72.03	80.99	79.34	82.85	82.62	84.07	85.88	83.02
coverage22X	72.08	73.7	76.81	77.87	78.61	78.17	72.61	73.46	78.17	83.25	69.31	69.74	80.49	80.12	78.34	82.29	77.56	81.52	72.24	71.69	79.57	82.51	80.71	82.79	81.36	82.34	81.21	79.55	85.81	84.35	69.27	73.58	82.61	82.5	82.7	83.24	82.98	84.71	85.23	85.39	72.1	71.6	80.63	78.87	82.44	82.26	83.68	85.53	82.61
coverage23X	71.67	73.29	76.46	77.46	78.24	77.78	72.21	73.09	77.78	82.93	68.88	69.32	80.13	79.73	77.98	81.93	77.2	81.16	71.87	71.32	79.19	82.14	80.34	82.43	80.96	81.97	80.82	79.15	85.41	83.94	68.82	73.18	82.24	82.08	82.34	82.82	82.6	84.33	84.88	85.06	71.73	71.18	80.28	78.42	82.04	81.9	83.32	85.18	82.25
coverage24X	71.31	72.91	76.1	77.08	77.88	77.4	71.82	72.73	77.4	82.6	68.44	68.91	79.79	79.39	77.64	81.58	76.85	80.8	71.51	70.94	78.83	81.75	79.98	82.07	80.57	81.62	80.43	78.76	85.01	83.55	68.4	72.81	81.89	81.65	81.98	82.43	82.2	83.94	84.53	84.75	71.34	70.79	79.93	77.97	81.66	81.55	82.97	84.85	81.89
coverage25X	70.94	72.56	75.77	76.71	77.52	77.05	71.45	72.38	77.03	82.29	68.04	68.52	79.46	79.03	77.3	81.26	76.51	80.47	71.18	70.57	78.48	81.4	79.65	81.73	80.18	81.27	80.05	78.38	84.63	83.15	67.96	72.45	81.53	81.24	81.64	82.01	81.83	83.57	84.2	84.45	70.97	70.39	79.58	77.53	81.28	81.21	82.6	84.5	81.54
coverage26X	70.58	72.22	75.45	76.35	77.18	76.71	71.09	72.03	76.67	82	67.65	68.17	79.13	78.71	76.96	80.95	76.2	80.13	70.85	70.22	78.15	81.04	79.33	81.38	79.82	80.92	79.69	78.02	84.25	82.74	67.55	72.12	81.17	80.84	81.31	81.61	81.48	83.22	83.87	84.17	70.58	70.01	79.21	77.1	80.89	80.9	82.27	84.16	81.21
coverage27X	70.23	71.9	75.13	75.99	76.87	76.39	70.74	71.7	76.33	81.71	67.26	67.81	78.81	78.39	76.63	80.65	75.91	79.81	70.51	69.86	77.82	80.71	79	81.04	79.49	80.58	79.35	77.66	83.89	82.34	67.16	71.79	80.81	80.44	80.97	81.22	81.13	82.87	83.55	83.87	70.2	69.64	78.88	76.7	80.51	80.59	81.93	83.81	80.89
coverage28X	69.89	71.58	74.82	75.65	76.57	76.08	70.38	71.37	76.02	81.42	66.87	67.44	78.5	78.07	76.29	80.35	75.61	79.51	70.19	69.53	77.5	80.37	78.68	80.72	79.17	80.26	79.01	77.33	83.53	81.96	66.77	71.48	80.47	80.03	80.65	80.85	80.79	82.53	83.23	83.57	69.84	69.28	78.55	76.32	80.15	80.29	81.6	83.49	80.58
coverage29X	69.56	71.27	74.54	75.35	76.27	75.78	70.02	71.05	75.73	81.17	66.49	67.09	78.21	77.76	75.96	80.06	75.32	79.21	69.89	69.19	77.2	80.05	78.37	80.41	78.85	79.92	78.67	77	83.17	81.6	66.38	71.17	80.13	79.64	80.34	80.47	80.47	82.2	82.93	83.27	69.49	68.94	78.22	75.95	79.78	79.99	81.27	83.18	80.27
coverage30X	69.25	70.96	74.27	75.07	75.98	75.49	69.68	70.72	75.43	80.9	66.13	66.73	77.91	77.43	75.63	79.76	75.04	78.93	69.59	68.85	76.91	79.76	78.07	80.1	78.53	79.62	78.37	76.66	82.81	81.26	66.02	70.89	79.81	79.26	80.02	80.1	80.17	81.88	82.64	82.97	69.14	68.61	77.88	75.59	79.43	79.7	80.95	82.86	79.97
coverage31X	68.93	70.65	74	74.79	75.69	75.2	69.32	70.39	75.14	80.64	65.72	66.39	77.63	77.15	75.32	79.45	74.76	78.66	69.29	68.53	76.63	79.48	77.77	79.8	78.23	79.3	78.09	76.36	82.45	80.9	65.65	70.59	79.47	78.86	79.71	79.72	79.85	81.57	82.36	82.69	68.79	68.28	77.53	75.23	79.06	79.41	80.63	82.57	79.66
coverage32X	68.63	70.34	73.74	74.53	75.4	74.94	68.99	70.07	74.87	80.39	65.36	66.04	77.34	76.87	75.03	79.16	74.48	78.39	69	68.21	76.36	79.19	77.49	79.52	77.92	79.02	77.8	76.05	82.11	80.56	65.27	70.29	79.15	78.47	79.41	79.35	79.53	81.26	82.08	82.43	68.45	67.95	77.19	74.86	78.72	79.12	80.33	82.26	79.37
coverage33X	68.31	70.05	73.5	74.26	75.12	74.7	68.67	69.77	74.63	80.14	65.01	65.69	77.07	76.61	74.75	78.87	74.23	78.13	68.72	67.89	76.1	78.91	77.2	79.25	77.65	78.72	77.51	75.77	81.76	80.22	64.9	70.01	78.84	78.08	79.11	78.97	79.22	80.96	81.79	82.16	68.11	67.63	76.87	74.51	78.38	78.84	80.03	81.94	79.09
coverage34X	68.02	69.76	73.26	73.98	74.86	74.47	68.38	69.47	74.37	79.89	64.64	65.35	76.8	76.35	74.49	78.6	74	77.87	68.45	67.58	75.83	78.65	76.92	78.97	77.38	78.45	77.22	75.52	81.4	79.87	64.54	69.72	78.52	77.68	78.82	78.58	78.9	80.68	81.52	81.92	67.76	67.31	76.54	74.17	78.03	78.55	79.72	81.63	78.81
coverage35X	67.72	69.47	73.04	73.72	74.61	74.24	68.08	69.18	74.14	79.64	64.3	65	76.54	76.09	74.24	78.34	73.76	77.62	68.18	67.26	75.56	78.4	76.64	78.69	77.11	78.2	76.94	75.26	81.07	79.53	64.19	69.44	78.22	77.31	78.53	78.2	78.6	80.39	81.24	81.67	67.42	67	76.23	73.83	77.69	78.28	79.43	81.32	78.54
coverage36X	67.42	69.2	72.82	73.46	74.37	74.01	67.78	68.91	73.91	79.4	63.95	64.66	76.29	75.84	74	78.1	73.54	77.38	67.93	66.97	75.3	78.15	76.37	78.43	76.85	77.96	76.67	75	80.73	79.19	63.83	69.17	77.92	76.92	78.24	77.81	78.31	80.1	80.96	81.42	67.1	66.68	75.92	73.5	77.33	78	79.15	81.03	78.28
coverage37X	67.13	68.94	72.6	73.21	74.15	73.79	67.51	68.63	73.68	79.17	63.6	64.32	76.05	75.59	73.75	77.86	73.32	77.13	67.67	66.68	75.05	77.9	76.11	78.17	76.6	77.72	76.41	74.75	80.41	78.83	63.49	68.9	77.64	76.53	77.97	77.44	78.02	79.82	80.7	81.18	66.76	66.36	75.64	73.17	76.98	77.72	78.88	80.74	78.02
coverage38X	66.84	68.66	72.37	72.97	73.93	73.58	67.24	68.35	73.46	78.94	63.26	64	75.81	75.34	73.53	77.64	73.1	76.87	67.42	66.39	74.8	77.66	75.86	77.91	76.35	77.48	76.14	74.52	80.09	78.5	63.16	68.64	77.36	76.16	77.69	77.06	77.73	79.55	80.44	80.94	66.45	66.05	75.34	72.85	76.64	77.45	78.6	80.45	77.77
coverage39X	66.54	68.39	72.15	72.73	73.71	73.37	66.96	68.07	73.22	78.71	62.94	63.7	75.59	75.1	73.29	77.42	72.9	76.64	67.17	66.09	74.58	77.43	75.6	77.67	76.12	77.24	75.88	74.3	79.77	78.17	62.82	68.38	77.08	75.78	77.41	76.68	77.47	79.29	80.18	80.71	66.14	65.74	75.04	72.52	76.31	77.17	78.32	80.16	77.51
coverage40X	66.25	68.14	71.94	72.48	73.5	73.16	66.69	67.8	72.99	78.48	62.58	63.4	75.36	74.87	73.07	77.21	72.71	76.41	66.91	65.8	74.35	77.19	75.34	77.42	75.89	77	75.63	74.09	79.45	77.85	62.47	68.13	76.79	75.42	77.13	76.31	77.22	79.03	79.91	80.49	65.84	65.44	74.75	72.17	75.97	76.9	78.03	79.88	77.26
coverage41X	65.96	67.88	71.73	72.24	73.3	72.95	66.42	67.52	72.78	78.24	62.27	63.1	75.14	74.63	72.86	77	72.51	76.2	66.66	65.51	74.12	76.96	75.09	77.2	75.67	76.77	75.38	73.87	79.13	77.53	62.13	67.89	76.51	75.07	76.86	75.94	76.96	78.78	79.65	80.27	65.53	65.14	74.46	71.85	75.62	76.63	77.76	79.6	77.03
coverage42X	65.69	67.62	71.53	72.01	73.09	72.74	66.14	67.25	72.58	78.02	61.95	62.81	74.92	74.42	72.65	76.8	72.32	75.99	66.41	65.22	73.9	76.74	74.84	76.97	75.45	76.55	75.13	73.66	78.81	77.22	61.81	67.63	76.23	74.71	76.6	75.57	76.72	78.51	79.4	80.05	65.24	64.86	74.17	71.51	75.29	76.39	77.48	79.32	76.8
coverage43X	65.43	67.35	71.34	71.78	72.89	72.54	65.86	66.98	72.37	77.81	61.63	62.5	74.71	74.22	72.45	76.59	72.14	75.78	66.16	64.94	73.68	76.54	74.61	76.75	75.24	76.31	74.88	73.44	78.49	76.92	61.47	67.38	75.95	74.37	76.32	75.18	76.48	78.25	79.15	79.85	64.94	64.57	73.89	71.17	74.95	76.14	77.19	79.05	76.57
coverage44X	65.15	67.09	71.15	71.54	72.69	72.35	65.59	66.73	72.16	77.6	61.31	62.22	74.51	74.02	72.26	76.38	71.94	75.58	65.91	64.66	73.48	76.33	74.39	76.53	75.02	76.09	74.65	73.24	78.17	76.59	61.14	67.11	75.67	74.02	76.04	74.83	76.24	77.98	78.9	79.65	64.65	64.28	73.62	70.83	74.63	75.91	76.91	78.77	76.35
coverage45X	64.88	66.85	70.94	71.3	72.49	72.18	65.33	66.48	71.96	77.4	60.99	61.93	74.32	73.83	72.08	76.17	71.75	75.39	65.66	64.39	73.27	76.13	74.18	76.32	74.8	75.87	74.44	73.04	77.85	76.29	60.81	66.84	75.4	73.67	75.78	74.45	75.99	77.73	78.66	79.44	64.34	63.99	73.36	70.48	74.31	75.67	76.63	78.51	76.13
coverage46X	64.6	66.6	70.75	71.07	72.29	72	65.07	66.22	71.78	77.22	60.69	61.64	74.13	73.64	71.88	75.97	71.57	75.18	65.42	64.13	73.06	75.92	73.99	76.12	74.59	75.64	74.23	72.83	77.54	75.99	60.5	66.58	75.12	73.33	75.53	74.06	75.74	77.46	78.42	79.24	64.03	63.71	73.09	70.14	73.98	75.44	76.37	78.25	75.92
coverage47X	64.34	66.35	70.55	70.84	72.11	71.82	64.82	65.97	71.59	77.03	60.38	61.34	73.93	73.44	71.69	75.79	71.38	74.99	65.17	63.87	72.88	75.72	73.8	75.92	74.38	75.43	74.03	72.64	77.23	75.67	60.2	66.3	74.85	73.01	75.28	73.67	75.49	77.21	78.19	79.05	63.73	63.41	72.84	69.8	73.67	75.2	76.11	77.98	75.72
coverage48X	64.08	66.12	70.38	70.63	71.92	71.64	64.55	65.72	71.39	76.85	60.06	61.07	73.74	73.24	71.5	75.61	71.19	74.81	64.92	63.62	72.69	75.52	73.6	75.73	74.19	75.22	73.84	72.44	76.88	75.36	59.9	66.03	74.59	72.68	75.02	73.26	75.24	76.97	77.95	78.84	63.44	63.12	72.59	69.46	73.35	74.97	75.86	77.72	75.51
coverage49X	63.84	65.88	70.2	70.42	71.73	71.47	64.3	65.48	71.21	76.66	59.75	60.8	73.57	73.05	71.32	75.43	71	74.63	64.68	63.36	72.5	75.33	73.41	75.54	73.99	75.01	73.65	72.25	76.55	75.06	59.59	65.77	74.32	72.36	74.77	72.86	74.99	76.73	77.71	78.65	63.14	62.83	72.33	69.11	73.02	74.74	75.6	77.45	75.31
coverage50X	63.59	65.65	70.02	70.21	71.55	71.29	64.04	65.24	71.02	76.47	59.45	60.53	73.4	72.86	71.14	75.25	70.81	74.46	64.44	63.12	72.33	75.14	73.21	75.34	73.8	74.8	73.46	72.07	76.22	74.74	59.28	65.51	74.05	72.05	74.52	72.44	74.74	76.48	77.47	78.46	62.84	62.54	72.09	68.76	72.69	74.52	75.33	77.16	75.11
coverage51X	63.35	65.42	69.85	70	71.37	71.11	63.78	65.01	70.84	76.3	59.16	60.25	73.23	72.68	70.96	75.08	70.64	74.29	64.2	62.86	72.15	74.95	73.02	75.15	73.62	74.6	73.29	71.89	75.89	74.42	58.97	65.26	73.77	71.73	74.27	72.03	74.5	76.25	77.23	78.27	62.54	62.28	71.85	68.42	72.36	74.3	75.08	76.88	74.91
coverage52X	63.1	65.17	69.67	69.8	71.2	70.93	63.52	64.77	70.66	76.13	58.87	59.96	73.07	72.5	70.79	74.9	70.47	74.12	63.96	62.61	71.98	74.76	72.83	74.96	73.44	74.4	73.11	71.7	75.55	74.08	58.67	65.01	73.5	71.42	74.04	71.61	74.27	76.02	76.99	78.07	62.26	62	71.62	68.06	72.03	74.09	74.84	76.61	74.72
coverage53X	62.88	64.92	69.49	69.59	71.03	70.75	63.26	64.54	70.48	75.98	58.58	59.68	72.91	72.33	70.6	74.73	70.31	73.96	63.73	62.36	71.81	74.58	72.65	74.78	73.26	74.23	72.93	71.54	75.21	73.77	58.38	64.77	73.23	71.11	73.81	71.22	74.03	75.79	76.74	77.88	61.99	61.72	71.39	67.72	71.7	73.88	74.59	76.33	74.52
coverage54X	62.64	64.68	69.32	69.38	70.86	70.57	63.02	64.32	70.31	75.82	58.28	59.39	72.76	72.16	70.43	74.56	70.14	73.8	63.51	62.12	71.65	74.4	72.48	74.6	73.09	74.05	72.76	71.36	74.87	73.47	58.09	64.53	72.96	70.8	73.57	70.83	73.8	75.56	76.49	77.68	61.72	61.44	71.16	67.37	71.35	73.67	74.33	76.05	74.35
coverage55X	62.41	64.45	69.14	69.17	70.69	70.38	62.77	64.09	70.14	75.67	57.99	59.1	72.61	71.99	70.25	74.38	69.97	73.64	63.29	61.86	71.49	74.21	72.31	74.42	72.92	73.87	72.6	71.19	74.52	73.14	57.81	64.29	72.69	70.49	73.33	70.42	73.56	75.33	76.25	77.49	61.43	61.15	70.94	67.02	71.01	73.45	74.09	75.76	74.16
coverage56X	62.17	64.21	68.97	68.98	70.53	70.21	62.53	63.87	69.97	75.5	57.7	58.83	72.46	71.83	70.08	74.2	69.81	73.49	63.07	61.62	71.33	74.03	72.13	74.25	72.75	73.69	72.44	71.02	74.17	72.82	57.51	64.05	72.42	70.19	73.09	70.01	73.31	75.1	76.01	77.31	61.14	60.88	70.72	66.67	70.67	73.24	73.84	75.48	73.99
coverage57X	61.94	63.98	68.8	68.78	70.36	70.05	62.29	63.64	69.81	75.34	57.4	58.56	72.31	71.68	69.91	74.02	69.65	73.33	62.85	61.37	71.17	73.85	71.95	74.08	72.58	73.51	72.28	70.84	73.83	72.49	57.21	63.81	72.15	69.9	72.85	69.58	73.07	74.86	75.78	77.13	60.88	60.59	70.5	66.32	70.32	73.02	73.59	75.2	73.82
coverage58X	61.71	63.75	68.63	68.58	70.2	69.88	62.04	63.42	69.64	75.19	57.11	58.29	72.16	71.53	69.75	73.85	69.49	73.17	62.63	61.12	71.01	73.67	71.78	73.91	72.41	73.33	72.12	70.68	73.47	72.16	56.91	63.57	71.89	69.59	72.62	69.12	72.84	74.63	75.55	76.96	60.61	60.31	70.28	65.96	69.97	72.82	73.34	74.92	73.66
coverage59X	61.48	63.51	68.46	68.37	70.04	69.71	61.8	63.2	69.48	75.04	56.81	58.02	72.02	71.37	69.58	73.69	69.34	73.01	62.4	60.87	70.85	73.49	71.6	73.75	72.25	73.17	71.95	70.5	73.11	71.83	56.62	63.34	71.63	69.29	72.39	68.67	72.61	74.4	75.33	76.78	60.35	60.03	70.06	65.6	69.62	72.62	73.08	74.64	73.48
coverage60X	61.26	63.3	68.29	68.17	69.88	69.55	61.56	62.98	69.32	74.9	56.52	57.76	71.87	71.21	69.42	73.53	69.19	72.86	62.19	60.64	70.69	73.32	71.42	73.59	72.09	73	71.79	70.33	72.76	71.5	56.32	63.12	71.37	68.98	72.16	68.23	72.39	74.15	75.1	76.6	60.08	59.76	69.85	65.24	69.26	72.43	72.81	74.35	73.31
coverage61X	61.04	63.08	68.12	67.96	69.72	69.38	61.32	62.76	69.17	74.75	56.22	57.5	71.73	71.06	69.26	73.38	69.04	72.71	61.97	60.4	70.53	73.15	71.25	73.43	71.94	72.85	71.63	70.17	72.4	71.15	56.03	62.9	71.12	68.65	71.93	67.8	72.17	73.9	74.87	76.42	59.8	59.48	69.63	64.88	68.9	72.23	72.55	74.06	73.14
coverage62X	60.81	62.86	67.96	67.76	69.56	69.22	61.08	62.53	69.01	74.61	55.93	57.22	71.58	70.92	69.09	73.22	68.89	72.56	61.76	60.17	70.36	72.99	71.08	73.27	71.79	72.69	71.47	70	72.04	70.81	55.74	62.67	70.86	68.32	71.71	67.37	71.96	73.66	74.65	76.23	59.54	59.2	69.41	64.52	68.54	72.02	72.3	73.77	72.97
coverage63X	60.58	62.65	67.8	67.56	69.41	69.07	60.86	62.31	68.86	74.49	55.64	56.96	71.43	70.78	68.92	73.08	68.75	72.42	61.54	59.94	70.21	72.83	70.92	73.11	71.63	72.54	71.31	69.85	71.67	70.47	55.45	62.46	70.6	67.99	71.5	66.9	71.72	73.43	74.42	76.05	59.27	58.93	69.19	64.14	68.18	71.82	72.05	73.49	72.81
coverage64X	60.37	62.45	67.65	67.37	69.25	68.91	60.65	62.1	68.7	74.36	55.36	56.7	71.27	70.64	68.74	72.94	68.6	72.27	61.32	59.7	70.05	72.67	70.76	72.96	71.48	72.38	71.15	69.69	71.27	70.14	55.16	62.25	70.34	67.65	71.29	66.45	71.51	73.19	74.19	75.86	58.99	58.66	68.96	63.77	67.82	71.62	71.81	73.2	72.64
coverage65X	60.14	62.24	67.49	67.17	69.09	68.75	60.42	61.88	68.55	74.23	55.08	56.44	71.12	70.5	68.58	72.8	68.45	72.12	61.1	59.47	69.9	72.51	70.59	72.81	71.34	72.22	70.99	69.53	70.9	69.8	54.88	62.04	70.09	67.32	71.07	66	71.28	72.95	73.94	75.68	58.72	58.38	68.74	63.4	67.46	71.44	71.56	72.91	72.49
coverage66X	59.93	62.03	67.34	66.97	68.93	68.59	60.19	61.66	68.39	74.1	54.79	56.19	70.97	70.36	68.43	72.65	68.31	71.98	60.89	59.25	69.75	72.36	70.44	72.66	71.19	72.06	70.83	69.36	70.53	69.46	54.58	61.83	69.84	66.98	70.85	65.55	71.05	72.71	73.72	75.5	58.45	58.11	68.51	63.02	67.1	71.24	71.3	72.62	72.33
coverage67X	59.7	61.82	67.2	66.78	68.78	68.43	59.96	61.45	68.25	73.98	54.49	55.93	70.82	70.22	68.27	72.5	68.17	71.84	60.68	59.02	69.61	72.21	70.29	72.51	71.05	71.91	70.68	69.19	70.16	69.13	54.29	61.62	69.57	66.64	70.63	65.08	70.82	72.46	73.49	75.32	58.19	57.84	68.29	62.63	66.73	71.04	71.06	72.31	72.17
coverage68X	59.48	61.62	67.05	66.59	68.63	68.26	59.73	61.23	68.1	73.86	54.23	55.67	70.69	70.08	68.12	72.37	68.02	71.7	60.48	58.8	69.47	72.06	70.14	72.36	70.89	71.76	70.52	69.03	69.79	68.81	53.99	61.4	69.3	66.3	70.41	64.62	70.6	72.2	73.26	75.15	57.91	57.58	68.06	62.22	66.35	70.84	70.81	72.01	72.02
coverage69X	59.27	61.41	66.89	66.42	68.48	68.11	59.51	61.02	67.96	73.74	53.94	55.42	70.55	69.94	67.97	72.23	67.88	71.58	60.27	58.57	69.33	71.92	69.98	72.21	70.75	71.62	70.37	68.88	69.4	68.5	53.69	61.19	69.04	65.97	70.17	64.14	70.38	71.95	73.03	74.98	57.64	57.32	67.83	61.82	65.97	70.64	70.55	71.71	71.87
coverage70X	59.05	61.21	66.74	66.24	68.34	67.96	59.3	60.81	67.82	73.61	53.67	55.16	70.41	69.8	67.82	72.09	67.73	71.44	60.06	58.35	69.19	71.77	69.83	72.07	70.61	71.49	70.21	68.72	69	68.18	53.39	60.98	68.78	65.63	69.94	63.68	70.15	71.7	72.8	74.8	57.37	57.05	67.6	61.41	65.59	70.44	70.3	71.41	71.72
coverage71X	58.84	61.01	66.6	66.07	68.2	67.81	59.09	60.6	67.68	73.49	53.39	54.92	70.27	69.67	67.67	71.95	67.6	71.31	59.86	58.12	69.06	71.63	69.68	71.93	70.46	71.35	70.06	68.57	68.59	67.84	53.09	60.77	68.52	65.3	69.72	63.22	69.92	71.44	72.57	74.64	57.11	56.78	67.37	60.99	65.21	70.24	70.04	71.1	71.57
coverage72X	58.62	60.8	66.45	65.9	68.06	67.65	58.87	60.38	67.54	73.37	53.12	54.67	70.14	69.54	67.52	71.81	67.44	71.19	59.66	57.89	68.93	71.48	69.54	71.78	70.32	71.21	69.91	68.42	68.2	67.5	52.79	60.56	68.25	64.96	69.48	62.74	69.68	71.19	72.34	74.48	56.84	56.51	67.15	60.58	64.82	70.04	69.79	70.81	71.42
coverage73X	58.41	60.59	66.31	65.72	67.92	67.5	58.65	60.17	67.39	73.25	52.83	54.41	70	69.4	67.38	71.68	67.3	71.06	59.45	57.67	68.8	71.32	69.39	71.65	70.18	71.07	69.76	68.27	67.79	67.17	52.5	60.35	67.98	64.61	69.25	62.26	69.44	70.95	72.11	74.31	56.56	56.24	66.92	60.16	64.43	69.84	69.53	70.51	71.29
coverage74X	58.18	60.37	66.17	65.54	67.78	67.34	58.42	59.96	67.25	73.14	52.56	54.17	69.87	69.28	67.24	71.55	67.15	70.94	59.24	57.44	68.66	71.17	69.25	71.51	70.04	70.92	69.62	68.12	67.38	66.84	52.2	60.13	67.7	64.26	69.01	61.77	69.19	70.69	71.87	74.14	56.29	55.97	66.67	59.74	64.04	69.64	69.28	70.21	71.15
coverage75X	57.96	60.17	66.02	65.37	67.64	67.19	58.2	59.76	67.11	73.02	52.29	53.9	69.74	69.15	67.1	71.42	67.02	70.82	59.03	57.21	68.53	71.02	69.11	71.37	69.9	70.78	69.48	67.98	66.96	66.52	51.91	59.9	67.43	63.93	68.76	61.27	68.94	70.45	71.64	73.98	56.01	55.7	66.42	59.32	63.64	69.43	69.01	69.92	71.01
coverage76X	57.74	59.96	65.88	65.19	67.5	67.04	57.98	59.55	66.97	72.91	51.99	53.64	69.62	69.02	66.96	71.28	66.88	70.7	58.82	57	68.4	70.88	68.97	71.24	69.76	70.63	69.34	67.83	66.55	66.2	51.62	59.69	67.14	63.58	68.52	60.77	68.7	70.21	71.4	73.81	55.73	55.43	66.18	58.88	63.23	69.24	68.74	69.63	70.87
coverage77X	57.51	59.75	65.73	65.02	67.36	66.88	57.75	59.33	66.83	72.79	51.71	53.37	69.49	68.9	66.81	71.15	66.75	70.59	58.62	56.78	68.28	70.73	68.83	71.1	69.61	70.5	69.2	67.69	66.15	65.87	51.32	59.47	66.85	63.23	68.27	60.26	68.45	69.96	71.15	73.63	55.45	55.17	65.93	58.45	62.82	69.03	68.48	69.33	70.74
coverage78X	57.29	59.54	65.6	64.84	67.22	66.73	57.54	59.13	66.7	72.67	51.42	53.11	69.37	68.77	66.68	71.02	66.62	70.47	58.41	56.57	68.15	70.6	68.68	70.97	69.47	70.36	69.06	67.55	65.73	65.54	51.02	59.25	66.57	62.87	68.02	59.76	68.2	69.7	70.9	73.48	55.17	54.91	65.68	58.01	62.41	68.84	68.21	69.02	70.6
coverage79X	57.07	59.34	65.45	64.66	67.08	66.59	57.33	58.92	66.57	72.56	51.12	52.84	69.25	68.65	66.54	70.89	66.49	70.35	58.21	56.35	68.02	70.46	68.55	70.85	69.33	70.21	68.93	67.4	65.31	65.21	50.72	59.04	66.27	62.51	67.76	59.24	67.96	69.45	70.65	73.31	54.9	54.64	65.44	57.57	61.99	68.63	67.94	68.72	70.47
coverage80X	56.84	59.14	65.32	64.49	66.95	66.45	57.11	58.72	66.43	72.44	50.83	52.58	69.13	68.53	66.39	70.76	66.36	70.23	58.02	56.13	67.89	70.33	68.4	70.72	69.2	70.07	68.8	67.26	64.88	64.86	50.4	58.82	65.97	62.15	67.51	58.73	67.72	69.18	70.4	73.16	54.6	54.39	65.19	57.13	61.55	68.44	67.67	68.42	70.35
coverage81X	56.62	58.94	65.18	64.32	66.81	66.31	56.9	58.52	66.29	72.32	50.55	52.29	69.02	68.41	66.25	70.64	66.22	70.11	57.81	55.91	67.76	70.2	68.27	70.59	69.06	69.94	68.67	67.12	64.45	64.52	50.1	58.6	65.67	61.8	67.26	58.2	67.47	68.91	70.14	73	54.31	54.14	64.93	56.67	61.12	68.24	67.39	68.12	70.21
coverage82X	56.41	58.74	65.03	64.15	66.67	66.18	56.69	58.31	66.16	72.2	50.26	52.02	68.89	68.29	66.11	70.52	66.09	69.99	57.6	55.69	67.64	70.06	68.13	70.47	68.92	69.8	68.54	66.98	64.02	64.17	49.8	58.38	65.36	61.44	67.02	57.67	67.21	68.65	69.88	72.85	54.03	53.87	64.67	56.22	60.69	68.04	67.1	67.82	70.08
coverage83X	56.18	58.53	64.9	63.98	66.54	66.05	56.47	58.1	66.03	72.09	49.98	51.75	68.77	68.17	65.97	70.4	65.97	69.86	57.39	55.47	67.52	69.93	67.99	70.34	68.78	69.66	68.41	66.84	63.6	63.84	49.5	58.16	65.06	61.07	66.76	57.14	66.97	68.38	69.62	72.7	53.74	53.62	64.41	55.76	60.25	67.84	66.81	67.49	69.94
coverage84X	55.96	58.33	64.76	63.82	66.41	65.91	56.26	57.89	65.89	71.99	49.69	51.48	68.64	68.05	65.82	70.28	65.85	69.74	57.19	55.26	67.41	69.79	67.85	70.21	68.65	69.53	68.28	66.69	63.16	63.51	49.18	57.95	64.74	60.71	66.5	56.62	66.7	68.1	69.36	72.54	53.45	53.35	64.15	55.3	59.8	67.64	66.52	67.18	69.82
coverage85X	55.74	58.13	64.62	63.66	66.27	65.79	56.04	57.68	65.76	71.88	49.42	51.2	68.52	67.93	65.67	70.16	65.72	69.62	56.98	55.04	67.29	69.66	67.7	70.08	68.51	69.4	68.15	66.55	62.72	63.17	48.89	57.74	64.43	60.35	66.25	56.08	66.44	67.82	69.1	72.39	53.17	53.09	63.88	54.84	59.37	67.44	66.23	66.86	69.68
coverage86X	55.53	57.94	64.49	63.5	66.13	65.66	55.82	57.47	65.63	71.77	49.13	50.94	68.4	67.8	65.52	70.05	65.6	69.51	56.78	54.83	67.18	69.53	67.56	69.96	68.37	69.26	68.02	66.4	62.28	62.83	48.57	57.53	64.1	59.98	65.99	55.53	66.18	67.52	68.86	72.23	52.89	52.83	63.61	54.39	58.92	67.23	65.95	66.56	69.56
coverage87X	55.32	57.74	64.35	63.34	65.99	65.53	55.6	57.28	65.5	71.67	48.84	50.67	68.28	67.68	65.37	69.94	65.48	69.39	56.57	54.62	67.06	69.41	67.42	69.83	68.24	69.12	67.89	66.26	61.84	62.48	48.28	57.32	63.78	59.6	65.74	54.99	65.92	67.25	68.61	72.08	52.61	52.57	63.34	53.93	58.46	67.02	65.66	66.24	69.43
coverage88X	55.11	57.53	64.21	63.19	65.87	65.4	55.38	57.09	65.37	71.57	48.56	50.39	68.16	67.55	65.23	69.82	65.35	69.27	56.36	54.42	66.94	69.28	67.28	69.72	68.1	68.99	67.77	66.13	61.38	62.15	47.96	57.12	63.47	59.22	65.49	54.46	65.65	66.97	68.34	71.93	52.33	52.31	63.05	53.48	58	66.82	65.38	65.93	69.29
coverage89X	54.9	57.33	64.08	63.03	65.73	65.27	55.15	56.9	65.24	71.47	48.28	50.12	68.04	67.43	65.09	69.71	65.22	69.16	56.15	54.21	66.81	69.16	67.15	69.6	67.97	68.85	67.65	65.99	60.92	61.82	47.65	56.92	63.15	58.85	65.23	53.93	65.4	66.71	68.09	71.78	52.05	52.04	62.77	53	57.53	66.61	65.1	65.61	69.17
coverage90X	54.69	57.13	63.94	62.86	65.6	65.15	54.93	56.71	65.12	71.37	48	49.84	67.92	67.3	64.95	69.59	65.1	69.05	55.95	54	66.68	69.04	67.01	69.47	67.83	68.71	67.53	65.86	60.47	61.48	47.34	56.71	62.82	58.47	64.97	53.4	65.13	66.43	67.83	71.63	51.76	51.77	62.5	52.53	57.06	66.39	64.82	65.3	69.04
coverage91X	54.49	56.94	63.8	62.7	65.47	65.03	54.71	56.5	65.01	71.27	47.71	49.57	67.81	67.19	64.83	69.48	64.98	68.95	55.73	53.77	66.55	68.92	66.88	69.36	67.71	68.57	67.41	65.73	60.02	61.14	47.03	56.5	62.48	58.09	64.7	52.87	64.87	66.16	67.57	71.48	51.48	51.51	62.23	52.05	56.59	66.17	64.53	64.99	68.91
coverage92X	54.28	56.73	63.68	62.54	65.34	64.91	54.48	56.31	64.88	71.17	47.41	49.3	67.69	67.06	64.69	69.37	64.86	68.84	55.53	53.55	66.43	68.81	66.75	69.24	67.58	68.44	67.29	65.6	59.57	60.79	46.73	56.3	62.13	57.7	64.43	52.34	64.59	65.89	67.31	71.33	51.19	51.24	61.95	51.55	56.11	65.96	64.23	64.67	68.78
coverage93X	54.07	56.53	63.55	62.37	65.21	64.8	54.26	56.12	64.76	71.06	47.13	49.03	67.57	66.95	64.55	69.26	64.74	68.73	55.32	53.33	66.31	68.69	66.61	69.11	67.46	68.32	67.17	65.47	59.13	60.46	46.44	56.09	61.78	57.29	64.15	51.82	64.3	65.61	67.05	71.19	50.89	50.97	61.66	51.05	55.63	65.74	63.93	64.34	68.67
coverage94X	53.85	56.33	63.41	62.21	65.08	64.67	54.03	55.92	64.64	70.96	46.84	48.76	67.45	66.83	64.42	69.15	64.63	68.63	55.12	53.1	66.18	68.57	66.48	68.99	67.34	68.19	67.05	65.34	58.68	60.12	46.12	55.87	61.43	56.9	63.86	51.31	64.03	65.33	66.78	71.03	50.6	50.69	61.37	50.55	55.16	65.52	63.63	64.01	68.54
coverage95X	53.64	56.13	63.28	62.04	64.95	64.56	53.79	55.73	64.51	70.86	46.56	48.48	67.33	66.72	64.28	69.04	64.51	68.52	54.91	52.88	66.07	68.44	66.35	68.86	67.22	68.07	66.93	65.21	58.24	59.78	45.82	55.65	61.09	56.5	63.58	50.79	63.76	65.06	66.51	70.87	50.32	50.42	61.09	50.05	54.66	65.3	63.33	63.68	68.42
coverage96X	53.42	55.93	63.16	61.87	64.81	64.44	53.56	55.53	64.39	70.76	46.27	48.21	67.21	66.6	64.14	68.93	64.39	68.42	54.71	52.65	65.95	68.32	66.22	68.74	67.11	67.94	66.81	65.07	57.79	59.44	45.51	55.45	60.74	56.1	63.29	50.27	63.49	64.78	66.24	70.71	50.02	50.15	60.8	49.56	54.17	65.08	63.02	63.35	68.31
coverage97X	53.2	55.72	63.03	61.71	64.69	64.32	53.32	55.34	64.26	70.66	45.98	47.92	67.09	66.49	64	68.82	64.27	68.3	54.51	52.43	65.82	68.2	66.1	68.61	66.99	67.81	66.7	64.95	57.34	59.12	45.21	55.23	60.4	55.69	63	49.72	63.21	64.5	65.98	70.55	49.73	49.88	60.52	49.07	53.69	64.85	62.71	63.03	68.19
coverage98X	52.97	55.52	62.9	61.55	64.56	64.2	53.1	55.15	64.13	70.57	45.68	47.63	66.97	66.37	63.87	68.71	64.16	68.2	54.32	52.2	65.7	68.08	65.97	68.48	66.88	67.68	66.57	64.81	56.9	58.8	44.89	55.02	60.05	55.29	62.71	49.18	62.92	64.22	65.7	70.4	49.43	49.63	60.23	48.58	53.2	64.63	62.39	62.7	68.08
coverage99X	52.76	55.31	62.78	61.39	64.44	64.07	52.87	54.96	64.01	70.48	45.39	47.34	66.86	66.26	63.73	68.61	64.03	68.08	54.12	51.98	65.58	67.95	65.84	68.36	66.76	67.57	66.45	64.68	56.44	58.47	44.56	54.81	59.71	54.88	62.41	48.63	62.64	63.93	65.43	70.24	49.14	49.36	59.95	48.1	52.72	64.4	62.06	62.36	67.96
coverage100X	52.55	55.11	62.67	61.23	64.32	63.95	52.65	54.76	63.89	70.39	45.09	47.06	66.75	66.14	63.6	68.51	63.92	67.96	53.92	51.76	65.46	67.83	65.71	68.23	66.64	67.45	66.33	64.55	56	58.13	44.24	54.59	59.36	54.46	62.12	48.07	62.34	63.63	65.14	70.08	48.84	49.09	59.67	47.62	52.24	64.16	61.74	62.01	67.86
[truncated: 71 more columns]
